# Supplementary material for: Accurate characterization of dynamic microbial gene expression and growth rate profiles
Source: Synth Biol (Oxf). 2022 Oct 15;7(1):ysac020. doi: 10.1093/synbio/ysac020 (PMC9569155; doi:10.1093/synbio/ysac020)
Supplement: ysac020_Supp [file ysac020_supp.zip]

Archive with 19 entries (19 files):
- suppl_data/J23101_RFP-J23101_YFP-J23101_CFP.gb
- suppl_data/J23106_RFP-J23101_YFP-J23101_CFP.gb
- suppl_data/J23106_RFP-J23107_YFP-J23101_CFP.gb
- suppl_data/J23106_RFP-pLacI_YFP-J23101_CFP.gb
- suppl_data/J23106_RFP-pLas81_YFP-J23101_CFP.gb
- suppl_data/J23116_RFP-J23101_YFP-J23101_CFP.gb
- suppl_data/J23116_RFP-J23107_YFP-J23101_CFP.gb
- suppl_data/J23116_RFP-pLacI_YFP-J23101_CFP.gb
- suppl_data/J23116_RFP-pLas81_YFP-J23101_CFP.gb
- suppl_data/pLux76_RFP-J23101_YFP-J23101_CFP.gb
- suppl_data/pLux76_RFP-J23107_YFP-J23101_CFP.gb
- suppl_data/pLux76_RFP-pLacI_YFP-J23101_CFP.gb
- suppl_data/pLux76_RFP-pLas81_YFP-J23101_CFP.gb
- suppl_data/pLux76_RFP-pTet_YFP-J23101_CFP.gb
- suppl_data/pTet_RFP-J23101_YFP-J23101_CFP.gb
- suppl_data/pTet_RFP-J23107_YFP-J23101_CFP.gb
- suppl_data/pTet_RFP-pLacI_YFP-J23101_CFP.gb
- suppl_data/pTet_RFP-pLas81_YFP-J23101_CFP.gb
- suppl_data/pub_OUP_supp.pdf
