# Supplementary material for: Accurate characterization of dynamic microbial gene expression and growth rate profiles
Source: Synth Biol (Oxf). 2022 Oct 15;7(1):ysac020. doi: 10.1093/synbio/ysac020 (PMC9569155; doi:10.1093/synbio/ysac020)
Supplement: ysac020_Supp [file ysac020_supp.zip › suppl_data/J23106_RFP-pLacI_YFP-J23101_CFP.gb]

LOCUS       UnnamedPart             6049 bp    DNA     circular UNK 30-ene.-2019
ACCESSION   UnnamedPart
VERSION     UnnamedPart.1  
FEATURES             Location/Qualifiers
     promoter        3994..4028
     misc_feature    4029..4032
     RBS             4033..4116
     misc_feature    4117..4120
     CDS             4121..4801
     misc_feature    4802..4805
     terminator      4806..4859
     misc_feature    3994..4859
     misc_feature    4860..4940
     CDS             4941..5028
     misc_feature    4941..5140
     misc_feature    5029..5066
     promoter        5077..5082
     promoter        5101..5106
     misc_feature    5106..5140
     misc_feature    5113..5113
     promoter        4941..5140
     misc_feature    5141..5144
     RBS             5145..5228
     misc_feature    5229..5232
     CDS             5233..5955
     misc_feature    5956..5959
     terminator      5960..6049
     misc_feature    4941..6049
     misc_feature    1..3993
ORIGIN
        1 GCTTatgtct tctactagGC ACTGAAGGTC CTCAATCGCA CTGGAAACAT CAAGGTCGcg
       61 cgcgcggtct tcgCCAGGAT ACATAGATTA CCACAACTCC GAGCCCTTCC ACCtactagt
      121 agcggccgct gcagtccggc aaaaaaacgg gcaaggtgtc accaccctgc cctttttctt
      181 taaaaccgaa aagattactt cgcgttatgc aggcttcctc gctcactgac tcgctgcgct
      241 cggtcgttcg gctgcggcga gcggtatcag ctcactcaaa ggcggtaatc tcgagtcccg
      301 tcaagtcagc gtaatgctct gccagtgtta caaccaatta accaattctg attagaaaaa
      361 ctcatcgagc atcaaatgaa actgcaattt attcatatca ggattatcaa taccatattt
      421 ttgaaaaagc cgtttctgta atgaaggaga aaactcaccg aggcagttcc ataggatggc
      481 aagatcctgg tatcggtctg cgattccgac tcgtccaaca tcaatacaac ctattaattt
      541 cccctcgtca aaaataaggt tatcaagtga gaaatcacca tgagtgacga ctgaatccgg
      601 tgagaatggc aaaagcttat gcatttcttt ccagacttgt tcaacaggcc agccattacg
      661 ctcgtcatca aaatcactcg catcaaccaa accgttattc attcgtgatt gcgcctgagc
      721 gagacgaaat acgcgatcgc tgttaaaagg acaattacaa acaggaatcg aatgcaaccg
      781 gcgcacctga gcgagacgaa atacgcgatc gctgttaaaa ggacaattac aaacaggaat
      841 cgaatgcaac cggcgcagga acactgccag cgcatcaaca atattttcac ctgaatcagg
      901 atattcttct aatacctgga atgctgtttt cccggggatc gcagtggtga gtaaccatgc
      961 atcatcagga gtacggataa aatgcttgat ggtcggaaga ggcataaatt ccgtcagcca
     1021 gtttagtctg accatctcat ctgtaacatc attggcaacg ctacctttgc catgtttcag
     1081 aaacaactct ggcgcatcgg gcttcccata caatcgatag attgtcgcac ctgattgccc
     1141 gacattatcg cgagcccatt tatacccata taaatcagca tccatgttgg aatttaatcg
     1201 cggcctcgag caagacgttt cccgttgaat atggctcata acaccccttg tattactgtt
     1261 tatgtaagca gacagtttta ttgttcatga tgatatattt ttatcttgtg caatgtaaca
     1321 tcagagattt tgagacacaa cgtggctttg ttgaataaat cgaacttttg ctgagttgaa
     1381 ggatcagatc actataaacg cagaaaggcc cacccgaagg tgagccagtg tgactctagt
     1441 agagagcgtt caccgacaaa caacagataa aacgaaaggc ccagtctttc gactgagcct
     1501 ttcgttttat ttgatgcctg gctctagtat tattacttgt acagctcgtc catgccgaga
     1561 gtgatcccgg cggcggtcac gaactccagc aggaccatgt gatcgcgctt ctcgttgggg
     1621 tctttgctca gggcggactg ggtgctcagg tagtggttgt cgggcagcag cacggggccg
     1681 tcgccgatgg gggtgttctg ctggtagtgg tcggcgagct gcacgctgcc gtcctcgatg
     1741 ttgtggcgga tcttgaagtt ggccttgatg ccgttcttct gcttgtcggc ggtgatatag
     1801 acgttgtggc tgatgtagtt gtactccagc ttgtgcccca ggatgttgcc gtcctccttg
     1861 aagtcgatgc ccttcagctc gatgcggttc accagggtgt cgccctcgaa cttcacctcg
     1921 gcgcgggtct tgtagttgcc gtcgtccttg aagaagatgg tgcgctcctg gacgtagcct
     1981 tcgggcatgg cggacttgaa gaagtcgtgc tgcttcatgt ggtcggggta gcggctgaag
     2041 cactgcacgc cccaggtcag ggtggtcacg agggtgggcc agggcacggg cagcttgccg
     2101 gtggtgcaga tgaacttcag ggtcagcttg ccgtaggtgg catcgccctc gccctcgccg
     2161 gacacgctga acttgtggcc gttcacgtcg ccgtccagct cgaccaggat gggcaccacc
     2221 ccggtgaaca gctcctcgcc cttgctcacc atctagtatt tctcctcttt ctctagtagc
     2281 tagcataata cctaggactg agctagctgt aaagcatctt cccgacaacg cagaccgttc
     2341 cgtggcaaag caaaagttca aaatcaccaa ctggtccacc tacaacaaag ctctcatcaa
     2401 ccgtggctcc ctcactttct ggctggatga tggggcgatt caggcctggt atgagtcagc
     2461 aacaccttct tcacgaggca gacctcagcg ctagcggagt gtatactggc ttactatgtt
     2521 ggcactgatg agggtgtcag tgaagtgctt catgtggcag gagaaaaaag gctgcaccgg
     2581 tgcgtcagca gaatatgtga tacaggatat attccgcttc ctcgctcact gactcgctac
     2641 gctcggtcgt tcgactgcgg cgagcggaaa tggcttacga acggggcgga gatttcctgg
     2701 aagatgccag gaagatactt aacagggaag tgagagggcc gcggcaaagc cgtttttcca
     2761 taggctccgc ccccctgaca agcatcacga aatctgacgc tcaaatcagt ggtggcgaaa
     2821 cccgacagga ctataaagat accaggcgtt tcccctggcg gctccctcgt gcgctctcct
     2881 gttcctgcct ttcggtttac cggtgtcatt ccgctgttat ggccgcgttt gtctcattcc
     2941 acgcctgaca ctcagttccg ggtaggcagt tcgctccaag ctggactgta tgcacgaacc
     3001 ccccgttcag tccgaccgct gcgccttatc cggtaactat cgtcttgagt ccaacccgga
     3061 aagacatgca aaagcaccac tggcagcagc cactggtaat tgatttagag gagttagtct
     3121 tgaagtcatg cgccggttaa ggctaaactg aaaggacaag ttttggtgac tgcgctcctc
     3181 caagccagtt acctcggttc aaagagttgg tagctcagag aaccttcgaa aaaccgccct
     3241 gcaaggcggt tttttcgttt tcagagcaag agattacgcg cagaccaaaa cgatctcaag
     3301 aagatcatct tattaagggg tctgacgctc agtggaacga aaactcacgt taagggattt
     3361 tggtcatgag attatcaaaa aggatcttca cctagatcct tttaaattaa aaatgaagtt
     3421 ttaaatcaat ctaaagtata tatgagtaaa cttggtctga cagttaccaa tgcttaatca
     3481 gtgaggcacc tatctcagcg atctgtctat ttcgttcatc catagttgcc tgactccccg
     3541 tcgtgtagat aactacgata cgggagggct taccatctgg ccccagtgct gcaatgatac
     3601 cgcgagaccc acgctcaccg gctccagatt tatcagcaat aaaccagcca gccggaaggg
     3661 ccgagcgcag aagtggtcct gcaactttat ccgcctccat ccagtctatt ccatggtgcc
     3721 acctgacgtc taagaaacca ttattatcat gacattaacc tataaaaata ggcgtatcac
     3781 gaggcagaat ttcagataaa aaaaatcctt agctttcgct aaggatgatt tctggaattc
     3841 gcggccgctt ctagaCATTA CTCGCATCCA TTCTCAGGCT GTCTCGTCTC GTCTCCATTA
     3901 CTCGCATCCA TTCTCAGGCT GTCTCGTCTC GTCTCCATTA CTCGCATCCA TTCTCAGGCT
     3961 GTCTCGTCTC GTCTCctagt ggaagacatG GAGtttacgg ctagctcagt cctaggtata
     4021 gtgctagcTA CTgggcccaa gttcacttaa aaaggagatc aacaatgaaa gcaattttcg
     4081 tactgaaaca tcttaatcat gctaaggagg ttttctAGGT atggcttcct ccgaggatgt
     4141 tatcaaagag ttcatgcgtt tcaaagttcg tatggaaggt tccgttaacg gtcacgagtt
     4201 cgaaatcgaa ggtgaaggtg aaggtcgtcc gtacgaaggt acccagaccg ctaaactgaa
     4261 agttaccaaa ggtggtccgc tgccgttcgc ttgggacatc ctgtccccgc agttccagta
     4321 cggttccaaa gcttacgtta aacacccggc tgacatcccg gactacctga aactgtcctt
     4381 cccggaaggt ttcaaatggg aacgtgttat gaacttcgaa gatggtggtg ttgttaccgt
     4441 tacccaggac tcctccctgc aagacggtga gttcatctac aaagttaaac tgcgtggtac
     4501 caacttcccg tccgacggtc cggttatgca gaaaaaaacc atgggttggg aagcttccac
     4561 cgaacgtatg tacccggagg atggtgctct gaaaggtgaa atcaaaatgc gtctgaaact
     4621 gaaagacggt ggtcactacg acgctgaagt taaaaccacc tacatggcta aaaaaccggt
     4681 tcagctgccg ggtgcttaca aaaccgacat caaactggac atcacctccc acaacgagga
     4741 ctacaccatc gttgaacagt acgaacgtgc tgaaggtcgt cactccaccg gtgcttaata
     4801 aAGGTgtcag tttcacctgt tttacgtaaa aacccgcttc ggcgggtttt tacttttggG
     4861 CTTatgtctt ctactagGCT GGGAGTTCGT AGACGGAAAC AAACGCAGAA TCCAAGCcta
     4921 gtggaagaca ttgtcaGGAG caatacgcaa accgcctctc cccgcgcgtt ggccgattca
     4981 ttaatgcagc tggcacgaca ggtttcccga ctggaaagcg ggcagtgagc gcaacgcaat
     5041 taatgtgagt tagctcactc attaggcacc ccaggcttta cactttatgc ttccggctcg
     5101 tatgttgtgt ggaattgtga gcggataaca atttcacaca TACTgggccc aagttcactt
     5161 aaaaaggaga tcaacaatga aagcaatttt cgtactgaaa catcttaatc atgctgcgga
     5221 gggtttctAG GTatggtgag caagggcgag gagctgttca ccggggtggt gcccatcctg
     5281 gtcgagctgg acggcgacgt aaacggccac aagttcagcg tgtccggcga gggcgagggc
     5341 gatgccacct acggcaagct gaccctgaag ttcatctgca ccaccggcaa gctgcccgtg
     5401 ccctggccca ccctcgtgac caccttcggc tacggcctgc aatgcttcgc ccgctacccc
     5461 gaccacatga agctgcacga cttcttcaag tccgccatgc ccgaaggcta cgtccaggag
     5521 cgcaccatct tcttcaagga cgacggcaac tacaagaccc gcgccgaggt gaagttcgag
     5581 ggcgacaccc tggtgaaccg catcgagctg aagggcatcg acttcaagga ggacggcaac
     5641 atcctggggc acaagctgga gtacaactac aacagccaca acgtctatat catggccgac
     5701 aagcagaaga acggcatcaa ggtgaacttc aagatccgcc acaacatcga ggacggcagc
     5761 gtgcagctcg ccgaccacta ccagcagaac acccccatcg gcgacggccc cgtgctgctg
     5821 cccgacaacc actacctgag ctaccagtcc gccctgagca aagaccccaa cgagaagcgc
     5881 gatcacatgg tcctgctgga gttcgtgacc gccgccggga tcactctcgg catggacgag
     5941 ctgtacaagt aataaAGGTT TCAGCCAAAA AACTTAAGAC CGCCGGTCTT GTCCACTACC
     6001 TTGCAGTAAT GCGGTGGACA GGATCGGCGG TTTTCTTTTC TCTTCTCAA
//
