# Supplementary material for: Accurate characterization of dynamic microbial gene expression and growth rate profiles
Source: Synth Biol (Oxf). 2022 Oct 15;7(1):ysac020. doi: 10.1093/synbio/ysac020 (PMC9569155; doi:10.1093/synbio/ysac020)
Supplement: ysac020_Supp [file ysac020_supp.zip › suppl_data/pLux76_RFP-pLacI_YFP-J23101_CFP.gb]

LOCUS       UnnamedPart             6070 bp    DNA     circular UNK 30-ene.-2019
ACCESSION   UnnamedPart
VERSION     UnnamedPart.1  
FEATURES             Location/Qualifiers
     promoter        3994..4049
     misc_feature    4050..4053
     RBS             4054..4137
     misc_feature    4138..4141
     CDS             4142..4822
     misc_feature    4823..4826
     terminator      4827..4880
     misc_feature    3994..4880
     misc_feature    4881..4961
     CDS             4962..5049
     misc_feature    4962..5161
     misc_feature    5050..5087
     promoter        5098..5103
     promoter        5122..5127
     misc_feature    5127..5161
     misc_feature    5134..5134
     promoter        4962..5161
     misc_feature    5162..5165
     RBS             5166..5249
     misc_feature    5250..5253
     CDS             5254..5976
     misc_feature    5977..5980
     terminator      5981..6070
     misc_feature    4962..6070
     misc_feature    1..3993
ORIGIN
        1 GCTTatgtct tctactagGC ACTGAAGGTC CTCAATCGCA CTGGAAACAT CAAGGTCGcg
       61 cgcgcggtct tcgCCAGGAT ACATAGATTA CCACAACTCC GAGCCCTTCC ACCtactagt
      121 agcggccgct gcagtccggc aaaaaaacgg gcaaggtgtc accaccctgc cctttttctt
      181 taaaaccgaa aagattactt cgcgttatgc aggcttcctc gctcactgac tcgctgcgct
      241 cggtcgttcg gctgcggcga gcggtatcag ctcactcaaa ggcggtaatc tcgagtcccg
      301 tcaagtcagc gtaatgctct gccagtgtta caaccaatta accaattctg attagaaaaa
      361 ctcatcgagc atcaaatgaa actgcaattt attcatatca ggattatcaa taccatattt
      421 ttgaaaaagc cgtttctgta atgaaggaga aaactcaccg aggcagttcc ataggatggc
      481 aagatcctgg tatcggtctg cgattccgac tcgtccaaca tcaatacaac ctattaattt
      541 cccctcgtca aaaataaggt tatcaagtga gaaatcacca tgagtgacga ctgaatccgg
      601 tgagaatggc aaaagcttat gcatttcttt ccagacttgt tcaacaggcc agccattacg
      661 ctcgtcatca aaatcactcg catcaaccaa accgttattc attcgtgatt gcgcctgagc
      721 gagacgaaat acgcgatcgc tgttaaaagg acaattacaa acaggaatcg aatgcaaccg
      781 gcgcacctga gcgagacgaa atacgcgatc gctgttaaaa ggacaattac aaacaggaat
      841 cgaatgcaac cggcgcagga acactgccag cgcatcaaca atattttcac ctgaatcagg
      901 atattcttct aatacctgga atgctgtttt cccggggatc gcagtggtga gtaaccatgc
      961 atcatcagga gtacggataa aatgcttgat ggtcggaaga ggcataaatt ccgtcagcca
     1021 gtttagtctg accatctcat ctgtaacatc attggcaacg ctacctttgc catgtttcag
     1081 aaacaactct ggcgcatcgg gcttcccata caatcgatag attgtcgcac ctgattgccc
     1141 gacattatcg cgagcccatt tatacccata taaatcagca tccatgttgg aatttaatcg
     1201 cggcctcgag caagacgttt cccgttgaat atggctcata acaccccttg tattactgtt
     1261 tatgtaagca gacagtttta ttgttcatga tgatatattt ttatcttgtg caatgtaaca
     1321 tcagagattt tgagacacaa cgtggctttg ttgaataaat cgaacttttg ctgagttgaa
     1381 ggatcagatc actataaacg cagaaaggcc cacccgaagg tgagccagtg tgactctagt
     1441 agagagcgtt caccgacaaa caacagataa aacgaaaggc ccagtctttc gactgagcct
     1501 ttcgttttat ttgatgcctg gctctagtat tattacttgt acagctcgtc catgccgaga
     1561 gtgatcccgg cggcggtcac gaactccagc aggaccatgt gatcgcgctt ctcgttgggg
     1621 tctttgctca gggcggactg ggtgctcagg tagtggttgt cgggcagcag cacggggccg
     1681 tcgccgatgg gggtgttctg ctggtagtgg tcggcgagct gcacgctgcc gtcctcgatg
     1741 ttgtggcgga tcttgaagtt ggccttgatg ccgttcttct gcttgtcggc ggtgatatag
     1801 acgttgtggc tgatgtagtt gtactccagc ttgtgcccca ggatgttgcc gtcctccttg
     1861 aagtcgatgc ccttcagctc gatgcggttc accagggtgt cgccctcgaa cttcacctcg
     1921 gcgcgggtct tgtagttgcc gtcgtccttg aagaagatgg tgcgctcctg gacgtagcct
     1981 tcgggcatgg cggacttgaa gaagtcgtgc tgcttcatgt ggtcggggta gcggctgaag
     2041 cactgcacgc cccaggtcag ggtggtcacg agggtgggcc agggcacggg cagcttgccg
     2101 gtggtgcaga tgaacttcag ggtcagcttg ccgtaggtgg catcgccctc gccctcgccg
     2161 gacacgctga acttgtggcc gttcacgtcg ccgtccagct cgaccaggat gggcaccacc
     2221 ccggtgaaca gctcctcgcc cttgctcacc atctagtatt tctcctcttt ctctagtagc
     2281 tagcataata cctaggactg agctagctgt aaagcatctt cccgacaacg cagaccgttc
     2341 cgtggcaaag caaaagttca aaatcaccaa ctggtccacc tacaacaaag ctctcatcaa
     2401 ccgtggctcc ctcactttct ggctggatga tggggcgatt caggcctggt atgagtcagc
     2461 aacaccttct tcacgaggca gacctcagcg ctagcggagt gtatactggc ttactatgtt
     2521 ggcactgatg agggtgtcag tgaagtgctt catgtggcag gagaaaaaag gctgcaccgg
     2581 tgcgtcagca gaatatgtga tacaggatat attccgcttc ctcgctcact gactcgctac
     2641 gctcggtcgt tcgactgcgg cgagcggaaa tggcttacga acggggcgga gatttcctgg
     2701 aagatgccag gaagatactt aacagggaag tgagagggcc gcggcaaagc cgtttttcca
     2761 taggctccgc ccccctgaca agcatcacga aatctgacgc tcaaatcagt ggtggcgaaa
     2821 cccgacagga ctataaagat accaggcgtt tcccctggcg gctccctcgt gcgctctcct
     2881 gttcctgcct ttcggtttac cggtgtcatt ccgctgttat ggccgcgttt gtctcattcc
     2941 acgcctgaca ctcagttccg ggtaggcagt tcgctccaag ctggactgta tgcacgaacc
     3001 ccccgttcag tccgaccgct gcgccttatc cggtaactat cgtcttgagt ccaacccgga
     3061 aagacatgca aaagcaccac tggcagcagc cactggtaat tgatttagag gagttagtct
     3121 tgaagtcatg cgccggttaa ggctaaactg aaaggacaag ttttggtgac tgcgctcctc
     3181 caagccagtt acctcggttc aaagagttgg tagctcagag aaccttcgaa aaaccgccct
     3241 gcaaggcggt tttttcgttt tcagagcaag agattacgcg cagaccaaaa cgatctcaag
     3301 aagatcatct tattaagggg tctgacgctc agtggaacga aaactcacgt taagggattt
     3361 tggtcatgag attatcaaaa aggatcttca cctagatcct tttaaattaa aaatgaagtt
     3421 ttaaatcaat ctaaagtata tatgagtaaa cttggtctga cagttaccaa tgcttaatca
     3481 gtgaggcacc tatctcagcg atctgtctat ttcgttcatc catagttgcc tgactccccg
     3541 tcgtgtagat aactacgata cgggagggct taccatctgg ccccagtgct gcaatgatac
     3601 cgcgagaccc acgctcaccg gctccagatt tatcagcaat aaaccagcca gccggaaggg
     3661 ccgagcgcag aagtggtcct gcaactttat ccgcctccat ccagtctatt ccatggtgcc
     3721 acctgacgtc taagaaacca ttattatcat gacattaacc tataaaaata ggcgtatcac
     3781 gaggcagaat ttcagataaa aaaaatcctt agctttcgct aaggatgatt tctggaattc
     3841 gcggccgctt ctagaCATTA CTCGCATCCA TTCTCAGGCT GTCTCGTCTC GTCTCCATTA
     3901 CTCGCATCCA TTCTCAGGCT GTCTCGTCTC GTCTCCATTA CTCGCATCCA TTCTCAGGCT
     3961 GTCTCGTCTC GTCTCctagt ggaagacatG GAGaacctgt aggatcgtac aagtttacgc
     4021 aagaaaatgg tttgttatag tcgaataaaT ACTgggccca agttcactta aaaaggagat
     4081 caacaatgaa agcaattttc gtactgaaac atcttaatca tgctaaggag gttttctAGG
     4141 Tatggcttcc tccgaggatg ttatcaaaga gttcatgcgt ttcaaagttc gtatggaagg
     4201 ttccgttaac ggtcacgagt tcgaaatcga aggtgaaggt gaaggtcgtc cgtacgaagg
     4261 tacccagacc gctaaactga aagttaccaa aggtggtccg ctgccgttcg cttgggacat
     4321 cctgtccccg cagttccagt acggttccaa agcttacgtt aaacacccgg ctgacatccc
     4381 ggactacctg aaactgtcct tcccggaagg tttcaaatgg gaacgtgtta tgaacttcga
     4441 agatggtggt gttgttaccg ttacccagga ctcctccctg caagacggtg agttcatcta
     4501 caaagttaaa ctgcgtggta ccaacttccc gtccgacggt ccggttatgc agaaaaaaac
     4561 catgggttgg gaagcttcca ccgaacgtat gtacccggag gatggtgctc tgaaaggtga
     4621 aatcaaaatg cgtctgaaac tgaaagacgg tggtcactac gacgctgaag ttaaaaccac
     4681 ctacatggct aaaaaaccgg ttcagctgcc gggtgcttac aaaaccgaca tcaaactgga
     4741 catcacctcc cacaacgagg actacaccat cgttgaacag tacgaacgtg ctgaaggtcg
     4801 tcactccacc ggtgcttaat aaAGGTgtca gtttcacctg ttttacgtaa aaacccgctt
     4861 cggcgggttt ttacttttgg GCTTatgtct tctactagGC TGGGAGTTCG TAGACGGAAA
     4921 CAAACGCAGA ATCCAAGCct agtggaagac attgtcaGGA Gcaatacgca aaccgcctct
     4981 ccccgcgcgt tggccgattc attaatgcag ctggcacgac aggtttcccg actggaaagc
     5041 gggcagtgag cgcaacgcaa ttaatgtgag ttagctcact cattaggcac cccaggcttt
     5101 acactttatg cttccggctc gtatgttgtg tggaattgtg agcggataac aatttcacac
     5161 aTACTgggcc caagttcact taaaaaggag atcaacaatg aaagcaattt tcgtactgaa
     5221 acatcttaat catgctgcgg agggtttctA GGTatggtga gcaagggcga ggagctgttc
     5281 accggggtgg tgcccatcct ggtcgagctg gacggcgacg taaacggcca caagttcagc
     5341 gtgtccggcg agggcgaggg cgatgccacc tacggcaagc tgaccctgaa gttcatctgc
     5401 accaccggca agctgcccgt gccctggccc accctcgtga ccaccttcgg ctacggcctg
     5461 caatgcttcg cccgctaccc cgaccacatg aagctgcacg acttcttcaa gtccgccatg
     5521 cccgaaggct acgtccagga gcgcaccatc ttcttcaagg acgacggcaa ctacaagacc
     5581 cgcgccgagg tgaagttcga gggcgacacc ctggtgaacc gcatcgagct gaagggcatc
     5641 gacttcaagg aggacggcaa catcctgggg cacaagctgg agtacaacta caacagccac
     5701 aacgtctata tcatggccga caagcagaag aacggcatca aggtgaactt caagatccgc
     5761 cacaacatcg aggacggcag cgtgcagctc gccgaccact accagcagaa cacccccatc
     5821 ggcgacggcc ccgtgctgct gcccgacaac cactacctga gctaccagtc cgccctgagc
     5881 aaagacccca acgagaagcg cgatcacatg gtcctgctgg agttcgtgac cgccgccggg
     5941 atcactctcg gcatggacga gctgtacaag taataaAGGT TTCAGCCAAA AAACTTAAGA
     6001 CCGCCGGTCT TGTCCACTAC CTTGCAGTAA TGCGGTGGAC AGGATCGGCG GTTTTCTTTT
     6061 CTCTTCTCAA
//
