# Supplementary material for: Accurate characterization of dynamic microbial gene expression and growth rate profiles
Source: Synth Biol (Oxf). 2022 Oct 15;7(1):ysac020. doi: 10.1093/synbio/ysac020 (PMC9569155; doi:10.1093/synbio/ysac020)
Supplement: ysac020_Supp [file ysac020_supp.zip › suppl_data/pTet_RFP-J23107_YFP-J23101_CFP.gb]

LOCUS       UnnamedPart             5903 bp    DNA     circular UNK 30-ene.-2019
ACCESSION   UnnamedPart
VERSION     UnnamedPart.1  
FEATURES             Location/Qualifiers
     misc_feature    3994..4012
     misc_feature    3994..4047
     promoter        4013..4018
     misc_feature    4019..4037
     promoter        4036..4041
     promoter        3994..4047
     misc_feature    4048..4051
     RBS             4052..4135
     misc_feature    4136..4139
     CDS             4140..4820
     misc_feature    4821..4824
     terminator      4825..4878
     misc_feature    3994..4878
     misc_feature    4879..4959
     promoter        4960..4994
     misc_feature    4995..4998
     RBS             4999..5082
     misc_feature    5083..5086
     CDS             5087..5809
     misc_feature    5810..5813
     terminator      5814..5903
     misc_feature    4960..5903
     misc_feature    1..3993
ORIGIN
        1 GCTTatgtct tctactagGC ACTGAAGGTC CTCAATCGCA CTGGAAACAT CAAGGTCGcg
       61 cgcgcggtct tcgCCAGGAT ACATAGATTA CCACAACTCC GAGCCCTTCC ACCtactagt
      121 agcggccgct gcagtccggc aaaaaaacgg gcaaggtgtc accaccctgc cctttttctt
      181 taaaaccgaa aagattactt cgcgttatgc aggcttcctc gctcactgac tcgctgcgct
      241 cggtcgttcg gctgcggcga gcggtatcag ctcactcaaa ggcggtaatc tcgagtcccg
      301 tcaagtcagc gtaatgctct gccagtgtta caaccaatta accaattctg attagaaaaa
      361 ctcatcgagc atcaaatgaa actgcaattt attcatatca ggattatcaa taccatattt
      421 ttgaaaaagc cgtttctgta atgaaggaga aaactcaccg aggcagttcc ataggatggc
      481 aagatcctgg tatcggtctg cgattccgac tcgtccaaca tcaatacaac ctattaattt
      541 cccctcgtca aaaataaggt tatcaagtga gaaatcacca tgagtgacga ctgaatccgg
      601 tgagaatggc aaaagcttat gcatttcttt ccagacttgt tcaacaggcc agccattacg
      661 ctcgtcatca aaatcactcg catcaaccaa accgttattc attcgtgatt gcgcctgagc
      721 gagacgaaat acgcgatcgc tgttaaaagg acaattacaa acaggaatcg aatgcaaccg
      781 gcgcacctga gcgagacgaa atacgcgatc gctgttaaaa ggacaattac aaacaggaat
      841 cgaatgcaac cggcgcagga acactgccag cgcatcaaca atattttcac ctgaatcagg
      901 atattcttct aatacctgga atgctgtttt cccggggatc gcagtggtga gtaaccatgc
      961 atcatcagga gtacggataa aatgcttgat ggtcggaaga ggcataaatt ccgtcagcca
     1021 gtttagtctg accatctcat ctgtaacatc attggcaacg ctacctttgc catgtttcag
     1081 aaacaactct ggcgcatcgg gcttcccata caatcgatag attgtcgcac ctgattgccc
     1141 gacattatcg cgagcccatt tatacccata taaatcagca tccatgttgg aatttaatcg
     1201 cggcctcgag caagacgttt cccgttgaat atggctcata acaccccttg tattactgtt
     1261 tatgtaagca gacagtttta ttgttcatga tgatatattt ttatcttgtg caatgtaaca
     1321 tcagagattt tgagacacaa cgtggctttg ttgaataaat cgaacttttg ctgagttgaa
     1381 ggatcagatc actataaacg cagaaaggcc cacccgaagg tgagccagtg tgactctagt
     1441 agagagcgtt caccgacaaa caacagataa aacgaaaggc ccagtctttc gactgagcct
     1501 ttcgttttat ttgatgcctg gctctagtat tattacttgt acagctcgtc catgccgaga
     1561 gtgatcccgg cggcggtcac gaactccagc aggaccatgt gatcgcgctt ctcgttgggg
     1621 tctttgctca gggcggactg ggtgctcagg tagtggttgt cgggcagcag cacggggccg
     1681 tcgccgatgg gggtgttctg ctggtagtgg tcggcgagct gcacgctgcc gtcctcgatg
     1741 ttgtggcgga tcttgaagtt ggccttgatg ccgttcttct gcttgtcggc ggtgatatag
     1801 acgttgtggc tgatgtagtt gtactccagc ttgtgcccca ggatgttgcc gtcctccttg
     1861 aagtcgatgc ccttcagctc gatgcggttc accagggtgt cgccctcgaa cttcacctcg
     1921 gcgcgggtct tgtagttgcc gtcgtccttg aagaagatgg tgcgctcctg gacgtagcct
     1981 tcgggcatgg cggacttgaa gaagtcgtgc tgcttcatgt ggtcggggta gcggctgaag
     2041 cactgcacgc cccaggtcag ggtggtcacg agggtgggcc agggcacggg cagcttgccg
     2101 gtggtgcaga tgaacttcag ggtcagcttg ccgtaggtgg catcgccctc gccctcgccg
     2161 gacacgctga acttgtggcc gttcacgtcg ccgtccagct cgaccaggat gggcaccacc
     2221 ccggtgaaca gctcctcgcc cttgctcacc atctagtatt tctcctcttt ctctagtagc
     2281 tagcataata cctaggactg agctagctgt aaagcatctt cccgacaacg cagaccgttc
     2341 cgtggcaaag caaaagttca aaatcaccaa ctggtccacc tacaacaaag ctctcatcaa
     2401 ccgtggctcc ctcactttct ggctggatga tggggcgatt caggcctggt atgagtcagc
     2461 aacaccttct tcacgaggca gacctcagcg ctagcggagt gtatactggc ttactatgtt
     2521 ggcactgatg agggtgtcag tgaagtgctt catgtggcag gagaaaaaag gctgcaccgg
     2581 tgcgtcagca gaatatgtga tacaggatat attccgcttc ctcgctcact gactcgctac
     2641 gctcggtcgt tcgactgcgg cgagcggaaa tggcttacga acggggcgga gatttcctgg
     2701 aagatgccag gaagatactt aacagggaag tgagagggcc gcggcaaagc cgtttttcca
     2761 taggctccgc ccccctgaca agcatcacga aatctgacgc tcaaatcagt ggtggcgaaa
     2821 cccgacagga ctataaagat accaggcgtt tcccctggcg gctccctcgt gcgctctcct
     2881 gttcctgcct ttcggtttac cggtgtcatt ccgctgttat ggccgcgttt gtctcattcc
     2941 acgcctgaca ctcagttccg ggtaggcagt tcgctccaag ctggactgta tgcacgaacc
     3001 ccccgttcag tccgaccgct gcgccttatc cggtaactat cgtcttgagt ccaacccgga
     3061 aagacatgca aaagcaccac tggcagcagc cactggtaat tgatttagag gagttagtct
     3121 tgaagtcatg cgccggttaa ggctaaactg aaaggacaag ttttggtgac tgcgctcctc
     3181 caagccagtt acctcggttc aaagagttgg tagctcagag aaccttcgaa aaaccgccct
     3241 gcaaggcggt tttttcgttt tcagagcaag agattacgcg cagaccaaaa cgatctcaag
     3301 aagatcatct tattaagggg tctgacgctc agtggaacga aaactcacgt taagggattt
     3361 tggtcatgag attatcaaaa aggatcttca cctagatcct tttaaattaa aaatgaagtt
     3421 ttaaatcaat ctaaagtata tatgagtaaa cttggtctga cagttaccaa tgcttaatca
     3481 gtgaggcacc tatctcagcg atctgtctat ttcgttcatc catagttgcc tgactccccg
     3541 tcgtgtagat aactacgata cgggagggct taccatctgg ccccagtgct gcaatgatac
     3601 cgcgagaccc acgctcaccg gctccagatt tatcagcaat aaaccagcca gccggaaggg
     3661 ccgagcgcag aagtggtcct gcaactttat ccgcctccat ccagtctatt ccatggtgcc
     3721 acctgacgtc taagaaacca ttattatcat gacattaacc tataaaaata ggcgtatcac
     3781 gaggcagaat ttcagataaa aaaaatcctt agctttcgct aaggatgatt tctggaattc
     3841 gcggccgctt ctagaCATTA CTCGCATCCA TTCTCAGGCT GTCTCGTCTC GTCTCCATTA
     3901 CTCGCATCCA TTCTCAGGCT GTCTCGTCTC GTCTCCATTA CTCGCATCCA TTCTCAGGCT
     3961 GTCTCGTCTC GTCTCctagt ggaagacatG GAGtccctat cagtgataga gattgacatc
     4021 cctatcagtg atagagatac tgagcacTAC Tgggcccaag ttcacttaaa aaggagatca
     4081 acaatgaaag caattttcgt actgaaacat cttaatcatg ctaaggaggt tttctAGGTa
     4141 tggcttcctc cgaggatgtt atcaaagagt tcatgcgttt caaagttcgt atggaaggtt
     4201 ccgttaacgg tcacgagttc gaaatcgaag gtgaaggtga aggtcgtccg tacgaaggta
     4261 cccagaccgc taaactgaaa gttaccaaag gtggtccgct gccgttcgct tgggacatcc
     4321 tgtccccgca gttccagtac ggttccaaag cttacgttaa acacccggct gacatcccgg
     4381 actacctgaa actgtccttc ccggaaggtt tcaaatggga acgtgttatg aacttcgaag
     4441 atggtggtgt tgttaccgtt acccaggact cctccctgca agacggtgag ttcatctaca
     4501 aagttaaact gcgtggtacc aacttcccgt ccgacggtcc ggttatgcag aaaaaaacca
     4561 tgggttggga agcttccacc gaacgtatgt acccggagga tggtgctctg aaaggtgaaa
     4621 tcaaaatgcg tctgaaactg aaagacggtg gtcactacga cgctgaagtt aaaaccacct
     4681 acatggctaa aaaaccggtt cagctgccgg gtgcttacaa aaccgacatc aaactggaca
     4741 tcacctccca caacgaggac tacaccatcg ttgaacagta cgaacgtgct gaaggtcgtc
     4801 actccaccgg tgcttaataa AGGTgtcagt ttcacctgtt ttacgtaaaa acccgcttcg
     4861 gcgggttttt acttttggGC TTatgtcttc tactagGCTG GGAGTTCGTA GACGGAAACA
     4921 AACGCAGAAT CCAAGCctag tggaagacat tgtcaGGAGt ttacggctag ctcagcccta
     4981 ggtattatgc tagcTACTgg gcccaagttc acttaaaaag gagatcaaca atgaaagcaa
     5041 ttttcgtact gaaacatctt aatcatgctg cggagggttt ctAGGTatgg tgagcaaggg
     5101 cgaggagctg ttcaccgggg tggtgcccat cctggtcgag ctggacggcg acgtaaacgg
     5161 ccacaagttc agcgtgtccg gcgagggcga gggcgatgcc acctacggca agctgaccct
     5221 gaagttcatc tgcaccaccg gcaagctgcc cgtgccctgg cccaccctcg tgaccacctt
     5281 cggctacggc ctgcaatgct tcgcccgcta ccccgaccac atgaagctgc acgacttctt
     5341 caagtccgcc atgcccgaag gctacgtcca ggagcgcacc atcttcttca aggacgacgg
     5401 caactacaag acccgcgccg aggtgaagtt cgagggcgac accctggtga accgcatcga
     5461 gctgaagggc atcgacttca aggaggacgg caacatcctg gggcacaagc tggagtacaa
     5521 ctacaacagc cacaacgtct atatcatggc cgacaagcag aagaacggca tcaaggtgaa
     5581 cttcaagatc cgccacaaca tcgaggacgg cagcgtgcag ctcgccgacc actaccagca
     5641 gaacaccccc atcggcgacg gccccgtgct gctgcccgac aaccactacc tgagctacca
     5701 gtccgccctg agcaaagacc ccaacgagaa gcgcgatcac atggtcctgc tggagttcgt
     5761 gaccgccgcc gggatcactc tcggcatgga cgagctgtac aagtaataaA GGTTTCAGCC
     5821 AAAAAACTTA AGACCGCCGG TCTTGTCCAC TACCTTGCAG TAATGCGGTG GACAGGATCG
     5881 GCGGTTTTCT TTTCTCTTCT CAA
//
